# Supplementary material for: Cost-effectiveness of modified fully oral 9-month treatment regimens for rifampicin-resistant tuberculosis in Belarus, Georgia, Kazakhstan and the Republic of Moldova
Source: BMJ Glob Health. 2025 Nov 8;10(11):e018099. doi: 10.1136/bmjgh-2024-018099 (PMC12603705; doi:10.1136/bmjgh-2024-018099)
Supplement: online supplemental file 2 [file bmjgh-10-11-s002.xlsx]

## Sheet: Intervention cost summary
Treatment programs
Program	Number of notified pulmonary MDR/RR-TB cases initiated on treatment (2020-2022)	Total treatment duration (in days)	Average drug regimen cost (full course)	Inpatient costs			Outpatient care costs				Treatment observation costs					Adverse event management costs	Other costs				Total treatment costs
				Average number of inpatient days for treatment initiation	Cost per inpatient day	Total inpatient costs	Number of outpatient visits	Overhead costs per outpatient visit	Monitoring costs per patient	Total outpatient costs	Average number of doses directly observed	Cost per dose directly observed	Average number of doses observed by video	Cost per dose observed by video	Total treatment observation costs	Average cost per patient	Average psychosocial support costs	Average home-based care costs	Management costs	Other?
MDR/RR-TB treatment (mSTR intervention )	789	273	1225.19	90	58.4291	5258.62	13	19.0795	508.46	756.493	93.33	1.01991	89.67	0.734119	161.016	n\a	57.0559	222.86	n\a	n\a	7681.23
MDR/RR-TB treatment (long-course comparator regimen)	1152	560	5912.49	150	58.4291	8764.36	20	19.0795	779.7	1161.29	209.1	1.01991	200.9	0.734119	360.747	n\a	142.64	557.151	n\a	n\a	16898.7
MDR/RR-TB treatment (short course comparator regimen)	357	168	861.86	90	58.4291	5258.62	7	19.0795	434.24	567.796	39.78	1.01991	38.22	0.734119	68.1841	n\a	28.528	111.43	n\a	n\a	6896.41
Comparator regimen	1509	467.26	4717.61	135.805	58.4291	7934.97	16.9245	19.0795	697.971	1020.88	169.042	1.01991	162.413	0.734119	291.532	n\a	115.643	451.702	n\a	n\a	14532.3

## Sheet: Drug regimen costs
Drug costs by regimen	Regimen cost (full cost 2022)	Number initiated
MDR/RR-TB treatment (mSTR intervention )
Lfx + Bdq + Lzd + Cfz + Cs	1201.59	780	937240
Lfx + Bdq + Lzd + Cfz + Dlm	3748.69	7	26240.8
Lfx + Lzd + Cfz + Dlm	1598.82	2	3197.64
MDR/RR-TB treatment (long-course comparator regimen)			1225.19
6 Bdq Mfx Lzd Cfz Cs/ 14Mfx Lzd Cfz Cs	2606.41	2	5212.82
18 Bdq Lfx Lzd Cfz Cs	3144.86	484	1.52211e+06
20 Bdq Mfx Lzd Cfz Cs	3214.07	31	99636.2
20 Bdq Lzd Cfz Cs Dlm	8254.07	338	2.78988e+06
6-8 Bdq Lzd Cfz Cs Imp/Amx/Clv / 14-12 Bdq Lzd Cfz Cs	5920.95	29	171708
6-8 Bdq Lzd Cfz Cs Dlm Imp/Amx/Clv\ 14-12 Bdq Lzd Cfz Cs Dlm	11587.6	12	139051
20 Bdq Lzd Cfz Dlm	8139.04	256	2.08359e+06
MDR/RR-TB treatment (short course comparator regimen)			5912.49
Bdq + Pa + Lzd +Mfx	820	204	167280
Bdq + Pa + Lzd + Cfz	929.2	138	128230
Bdq + Pa + Lzd	778	9	7002
			861.856
