# Supplementary material for: Cost-effectiveness of modified fully oral 9-month treatment regimens for rifampicin-resistant tuberculosis in Belarus, Georgia, Kazakhstan and the Republic of Moldova
Source: BMJ Glob Health. 2025 Nov 8;10(11):e018099. doi: 10.1136/bmjgh-2024-018099 (PMC12603705; doi:10.1136/bmjgh-2024-018099)
Supplement: online supplemental file 4 [file bmjgh-10-11-s004.xlsx]

## Sheet: Intervention cost summary
Treatment programs
Program	Number of notified pulmonary MDR/RR-TB cases initiated on treatment (2020-2022)	Total treatment duration (in days)	Average drug regimen cost (full course)	Inpatient costs			Outpatient care costs				Treatment observation costs					Adverse event management costs	Other costs				Total treatment costs
				Average number of inpatient days for treatment initiation	Cost per inpatient day	Total inpatient costs	Number of outpatient visits	Overhead costs per outpatient visit	Monitoring costs per patient	Total outpatient costs	Average number of doses directly observed	Cost per dose directly observed	Average number of doses observed by video	Cost per dose observed by video	Total treatment observation costs	Average cost per patient	Average psychosocial support costs	Average home-based care costs	Management costs	Other?
MDR/RR-TB treatment (mSTR intervention )		273	1496.4	62	44.26	2744.12	16	6.4	539.34	641.74	28	1.95	183	1.74	373.02	46.6067	456.75				5758.63
MDR/RR-TB treatment (long-course comparator regimen)		600	4897.01	120	44.26	5311.2	48	6.4	730.53	1037.73	64	1.95	416	1.74	848.64	46.6067	1026.89				13168.1
