# Supplementary material for: Cost-effectiveness of modified fully oral 9-month treatment regimens for rifampicin-resistant tuberculosis in Belarus, Georgia, Kazakhstan and the Republic of Moldova
Source: BMJ Glob Health. 2025 Nov 8;10(11):e018099. doi: 10.1136/bmjgh-2024-018099 (PMC12603705; doi:10.1136/bmjgh-2024-018099)
Supplement: online supplemental file 5 [file bmjgh-10-11-s005.xlsx]

## Sheet: Intervention cost summary
Treatment programs, €
Program	Number of notified pulmonary MDR/RR-TB cases initiated on treatment (2020-2022)	Total treatment duration (in days)	Average drug regimen cost (full course)	Inpatient costs			Outpatient care costs				Treatment observation costs					Adverse event management costs	Other costs						Total treatment costs
				Average number of inpatient days for treatment initiation	Cost per inpatient day	Total inpatient costs	Number of outpatient visits	Overhead costs per outpatient visit	Monitoring costs per patient	Total outpatient costs	Average number of doses directly observed	Cost per dose directly observed	Average number of doses observed by video	Cost per dose observed by video	Total treatment observation costs	Average cost per patient	Average psychosocial support costs	Outpatient days	Average home-based care costs	Management costs	Other?	Total other cost
MDR/RR-TB treatment (mSTR intervention )	254	273	870.573	67	56.9132	3813.18	16	6.68701	452.71	559.702	148	1.75587			259.868	59.9307	3.03859	207				628.989	6192.24
MDR/RR-TB treatment (mSTR intervention )	12	273	3492.81	67	56.9132	3813.18	16	6.68701	452.71	559.702	148	1.75587			259.868	59.9307	3.03859	207				628.989	8814.48
MDR/RR-TB treatment (long-course comparator regimen)	839	547.499	1611.82	67	56.9132	3813.18	20	6.68701	552.685	686.425	344	1.75587			604.018	59.9307	3.03859	480				1458.52	8233.9
MDR/RR-TB treatment (long-course comparator regimen)	270	547.499	1637.06	67	56.9132	3813.18	20	6.68701	552.685	686.425	344	1.75587			604.018	59.9307	3.03859	480				1458.52	8259.14
mSTR regimen (USD)	266	273	988.869	67	56.9132	3813.18	16	6.68701	452.71	559.702	148	1.75587			259.868	59.9307	3.03859	207				628.989	6310.54
Comparator regimen (USD)	1109	547.499	1617.96	67	56.9132	3813.18	20	6.68701	552.685	686.425	344	1.75587	0	0	604.018	59.9307	3.03859	480				1458.52	8240.05

## Sheet: Drug regimen costs
Drug costs by regimen	Regimen cost (full cost 2022), US $	Number initiated
MDR/RR-TB treatment (mSTR intervention )
Lfx + Bdq + Lzd + Cfz + Cs	870.573	254
Lfx + Bdq + Lzd + Cfz + Dlm	3492.81	12
MDR/RR-TB treatment (long-course comparator regimen)
6Bdq(100)Cfz(100)Cs(250)Lfx(250)Lzd(600)/12Cfz(100)Cs(250)Lfx(250)Lzd(600)	1611.82	839
6Bdq(100)Cfz(100)Cs(250)Lzd(600)Mfx(400)/12Cfz(100)Cs(250)Lzd(600)Mfx(400)	1637.06	270
MDR/RR-TB treatment (short course comparator regimen)
